# Supplementary material for: Experimental bluetongue virus superinfection in calves previously immunized with bluetongue virus serotype 8
Source: Vet Res. 2016 Jul 28;47:73. doi: 10.1186/s13567-016-0357-6 (PMC4964278; doi:10.1186/s13567-016-0357-6)
Supplement: Supplementary file 2 — 10.1186/s13567-016-0357-6 Cumulative clinical scores. Cumulative clinical scores after the first BTV8 challenge in NV and V animals, BTV1/BTV15 superinfection and BTV1 and BTV15 single infections. Sd: Standard deviation. [file 13567_2016_357_MOESM2_ESM.csv]

animal	group	D0	D1	D2	D3	D4	D5	D6	D7	D8	D9	D10	D11	D12	D13	D14	D15	D16	D17	D18	D19	D20	D21	group mean	group sd
3272	NV_BTV8	0	0	0	0	2	2	2	4	6	8	10	12	16	18	19	21	23	25	27	29	29	29	30,5	17,2
3643	NV_BTV8	0	0	0	0	0	0	0	0	0	0	0	1	1	1	1	2	3	6	7	8	9	9
8059	NV_BTV8	0	0	0	0	1	1	1	2	3	5	7	9	11	13	15	17	19	21	23	25	29	33
9026	NV_BTV8	0	0	0	0	1	2	4	6	8	10	12	15	19	23	27	31	35	39	42	45	48	51
3272	NV_BTV1/BTV15	0	1	2	3	5	9	12	15	18	21	24	27	30	33	35	37	40	42	42	43	43	44	43,3	19,7
3643	NV_BTV1/BTV15	0	0	0	2	3	4	9	16	20	24	28	32	36	40	43	48	54	58	62	64	66	68
8059	NV_BTV1/BTV15	1	1	1	1	1	1	1	1	1	1	2	4	7	10	14	20	22	27	31	35	38	41
9026	NV_BTV1/BTV15	0	0	0	0	0	0	0	0	1	3	6	9	11	13	14	15	16	16	17	18	19	20
2137	V_BTV1/BTV15	0	0	0	0	2	2	3	6	9	13	16	19	22	24	26	28	29	30	31	31	31	31	33	11,7
3217	V_BTV1/BTV15	0	0	0	2	3	5	8	11	13	15	16	17	19	21	23	25	25	27	28	30	31	31
9077	V_BTV1/BTV15	0	0	1	4	5	10	14	16	18	20	22	25	29	33	35	37	39	41	43	46	48	49
9108	V_BTV1/BTV15	0	0	1	1	1	4	7	9	10	11	13	14	14	14	15	16	18	20	21	21	21	21
169	BTV1	2	2	2	2	2	2	2	4	4	4	4	4	4	6	7	7	7	7	8	9	10	10	8,3	3,8
6712	BTV1	0	0	0	0	0	0	1	2	4	4	4	4	4	4	4	4	4	4	4	4	4	4
1004	BTV1	0	0	2	4	4	4	5	7	8	8	8	8	8	8	8	9	10	11	11	11	11	11
3598	BTV15	2	2	2	2	2	2	3	3	3	3	3	3	3	3	5	7	7	7	7	7	7	7	6,7	5,5
4401	BTV15	2	2	2	2	2	2	2	2	2	2	2	2	2	2	2	2	2	2	2	2	2	1
6336	BTV15	0	2	4	4	4	4	4	4	4	4	4	4	4	4	5	6	7	8	9	10	11	12
2137	V_BTV8	0	0	0	0	0	0	0	0	0	0	0	1	1	1	1	1	1	1	1	1	1	1	8,3	3,8
3217	V_BTV8	0	0	0	0	1	1	1	1	1	1	1	2	2	2	2	2	2	2	2	2	2	2
9077	V_BTV8	0	0	0	0	0	1	1	1	1	1	1	1	2	2	2	2	2	2	2	2	2	2
9108	V_BTV8	0	0	0	0	0	1	2	2	2	2	2	2	2	2	2	2	2	3	3	3	3	3
1317	ctrl	0	0	0	0	0	0	1	1	1	1	1	2	2	2	2	2	2	2	2	2	2	2	2,2	1,1
3884	ctrl	0	0	0	0	0	0	0	0	0	0	0	1	1	1	1	1	1	1	1	1	1	1
1894	ctrl	0	0	0	0	0	0	0	0	0	0	1	1	1	1	1	1	1	1	1	2	2	2
2004	ctrl	0	0	1	1	1	1	1	1	1	1	2	2	2	2	2	2	2	2	2	2	2	2
7494	ctrl	0	0	0	1	1	1	1	1	2	2	2	2	2	2	2	3	4	4	4	4	4	4
